# Supplementary material for: Effect of Low Light Stress on Distribution of Auxin (Indole-3-acetic Acid) between Shoot and Roots and Development of Lateral Roots in Barley Plants
Source: Biology (Basel). 2023 May 29;12(6):787. doi: 10.3390/biology12060787 (PMC10295069; doi:10.3390/biology12060787)
Supplement: Supplementary file 1 [file biology-12-00787-s001.zip]

Archive with 1 entries (1 files):
- biology-2387873-supplementary.pdf
